# Supplementary material for: Discovery of RC-752, a Novel Sigma-1 Receptor Antagonist with Antinociceptive Activity: A Promising Tool for Fighting Neuropathic Pain
Source: Pharmaceuticals (Basel). 2023 Jul 5;16(7):962. doi: 10.3390/ph16070962 (PMC10386076; doi:10.3390/ph16070962)
Supplement: Supplementary file 1 [file pharmaceuticals-16-00962-s001.zip]

Archive with 1 entries (1 files):
- pharmaceuticals-2452069-supplementary.pdf
